# Supplementary material for: Novel MRSA-targeting phage MetB16: Genomic features, structural insights, and therapeutic applications
Source: Turk J Biol. 2025 Feb 14;49(3):292–308. doi: 10.55730/1300-0152.2746 (PMC12266354; doi:10.55730/1300-0152.2746)
Supplement: Supplementary file 5 [file tjb-49-03-292_Supplementary_MetB16_TJB_Aperta.xlsx]

## Sheet: T1A
Reads ID	Unmapped region position	Unmapped region sequence	Best hit	Query Cover	Percent Identity
81302385-4394-486a-b1b7-195a6d4ff3d4 runid=dbca090ad1dcfbfd63e200cd4116ea9890e5e068 sampleid=NBD-16062022-2 read=2945 ch=311 start_time=2022-06-16T20:15:51Z model_version_id=2021-05-17_dna_r9.4.1_minion_384_d37a2ab9 barcode=barcode12	1-309	ACCATAATTGTCAGGTCTTCTAAAACTGAATATCTACCACAAACAAATCACTTAGTTAAAATTGACAGTGCATTATATTCCGATAAATTATTCAACATTGGCAAAGTAAATTGATACACCAGATATAGGCTATAATACAGTGGTTTTATCA	Staphylococcus aureus strain GD1706 (CP040232.1)	0.93	0.9226
3e64db6a-d16f-4a86-9d01-73f1c1231c83 runid=dbca090ad1dcfbfd63e200cd4116ea9890e5e068 sampleid=NBD-16062022-2 read=5468 ch=98 start_time=2022-06-16T14:29:41Z model_version_id=2021-05-17_dna_r9.4.1_minion_384_d37a2ab9 barcode=barcode12	1-181	GTATTTTGTGTGAAAAATAGTCTTGCGGTTCTAGAAACATGGAAATGTTCCTGTTGTTTGATATCAATGACTTAACCATTCCGACAGAACAAATACTTGTACGTTTCACCATTGCTGTTTCAAAATCAAGTGCAACAAACATCTTGTATCATGTAGTCAATCCTTTCAATTAATTAATGTA	Staphylococcus aureus strain GP12 (CP139866.1)	0.99	0.8989
9f398b5a-dc79-4f28-a7d6-6a9a09b9fc82 runid=dbca090ad1dcfbfd63e200cd4116ea9890e5e068 sampleid=NBD-16062022-2 read=47330 ch=231 start_time=2022-06-16T23:44:19Z model_version_id=2021-05-17_dna_r9.4.1_minion_384_d37a2ab9 barcode=barcode12	1-506	ATTTGGGATGAAAATAAGCGTTTCTGAATCCACAAGAATATCCAGTCGATTTAAGCAAAGGCATGTTGGGATAATAAACATAAACGTATTTTGAAGTTGCGGAACACGTTAAGGAGATGGAAGAAGATAATGAGTAAATTACAAGACGTTATTGGCCCAAAATGAAAGTGAAAAAACGTATCGATAGTGCTGAAGAAATTATGGAATTAAACAATTTGCAAAAATTATATTGCAATCACATTCATTTATAAAATCTTTAGTGTTAGGTATTTCAGGAGGACAGGATTCTACATTAGTTGGAAAACTAGTACAAGTATCTGTTAACGAATTACGTGAAGAAGGCATTGATTGTACGATTTTATTGCAGTTAAATTACCTTATGGAGTTCAAAAAGATGCT…	Staphylococcus aureus TPS3156 (AP023034.1)	1	0.9609
b25a690a-dfa9-4ded-b290-3cd0cb8f85a6 runid=dbca090ad1dcfbfd63e200cd4116ea9890e5e068 sampleid=NBD-16062022-2 read=15164 ch=157 start_time=2022-06-16T18:41:59Z model_version_id=2021-05-17_dna_r9.4.1_minion_384_d37a2ab9 barcode=barcode12	2568-3405	TGACGAAATAATAAACTTTAGCATCTTTATCAATATTGTTATAATATCATTCACCATCTTATTAGATAAGATAATTTGTCGACTCTCATTAATACCTAAGATTTTCTACCGCCAAAGTTAATTAAGCTGTCTCTAATATTACTATAGATGTGGATAATGCGTCATTGTACTCTTCGATTTCTGTACTCATCCGATTAAATACTTACGATAATTGACCAATTTCATCTTTCATTGTGACGAAGGTTTATAAAGTAATCCCCTTCAGATACGTGTAGCTTGGTCTCTTAAACGTCTTAAAGGTTTTTGTAATTCTTGACGATAAGAAAAACGCAAAGACTGTTGTAATTGTTAAAGAAAATAACAGCCGTAATTATGGTGATAATCGTAATAGCATTATTT…	Staphylococcus aureus strain BAA-1556_Catania_SCV (CP136524.1)	0.99	0.9421
fdf808cd-b5d8-47f9-8117-dd001d43f735 runid=dbca090ad1dcfbfd63e200cd4116ea9890e5e068 sampleid=NBD-16062022-2 read=22855 ch=49 start_time=2022-06-16T17:26:46Z model_version_id=2021-05-17_dna_r9.4.1_minion_384_d37a2ab9 barcode=barcode12	1034-1383	GATAATACATATGCGTTTAATATTGTATCTTATCGACCAAACATTTTCCTTTTTCATCCGCTTCAATCATATGATCATAACCTAATGATCTAAAATCCATGTAATGCTAGGTAATTACTCGTTCAAAAGAATGTCCGTAATTGTTTGCTTGTTCTTGCGCTGCATCCATTACAGATAATTATATCCCTAAAACACGTGAATATCAAGACCACTAAAATCAATCTGGCTCATCTTCTTCTAAAGCAAATGAGATTACATCTGTAACTTTATCTTTATCTCTATATGTTCGATTAATTTCTTGTATTTCTTGTTTATCTACAAATGTAACGAAAGCTCAGCATCGTCTTCTA	Staphylococcus aureus strain ER10292.3 (CP051937.1)	0.99	0.9331

## Sheet: T1B.Annotated CDS of phage vB_S
Feature_id	Start	Stop	Location	Strand	Function	Functional Category	RAST	InterPro	UNIPROT	Blastp
fig|2914847.13.peg.1	195	689	phage_195+495	+	Phage portal (connector) protein	Capsid structure
fig|2914847.13.peg.2	683	1030	phage_683+348	+	Phage portal (connector) protein	Capsid structure
fig|2914847.13.peg.3	1057	1239	phage_1057+183	+	Phage portal (connector) protein	Capsid structure
fig|2914847.13.peg.4	1223	1975	phage_1223+753	+	Prophage Clp protease-like protein	DNA replication / repair
fig|2914847.13.peg.5	2007	3170	phage_2007+1164	+	Phage major capsid protein	Capsid structure
fig|2914847.13.peg.6	3239	3517	phage_3239+279	+	DNA packaging protein	DNA genome packaging
fig|2914847.13.peg.7	3529	3861	phage_3529+333	+	Phage protein	Hypothetical protein
fig|2914847.13.peg.8	3858	4259	phage_3858+402	+	hypothetical protein within a prophage	Hypothetical protein
fig|2914847.13.peg.9	4260	4655	phage_4260+396	+	Phage protein	Hypothetical protein
fig|2914847.13.peg.10	4690	5331	phage_4690+642	+	Phage major tail protein	Tail structure
fig|2914847.13.peg.11	5423	5878	phage_5423+456	+	Phage major tail protein	Tail structure
fig|2914847.13.peg.12	5936	6286	phage_5936+351	+	hypothetical protein within a prophage	Hypothetical protein
fig|2914847.13.peg.13	6328	6486	phage_6328+159	+	Terminase small subunit	DNA genome packaging
fig|2914847.13.peg.14	6500	6724	phage_6500+225	+	Phage tail tape measure	Tail structure
fig|2914847.13.peg.15	6709	9192	phage_6709+2484	+	Phage tail tape measure	Tail structure
fig|2914847.13.peg.16	9285	9812	phage_9285+528	+	Phage tail tape measure	Tail structure
fig|2914847.13.peg.17	9776	12700	phage_9776+2925	+	Phage tail tape measure	Tail structure
fig|2914847.13.peg.18	12700	13524	phage_12700+825	+	Phage tail fiber	Tail structure
fig|2914847.13.peg.19	13533	15116	phage_13533+1584	+	Phage tail fiber	Tail structure
fig|2914847.13.peg.20	15116	15406	phage_15116+291	+	hypothetical protein within a prophage	Hypothetical protein
fig|2914847.13.peg.21	15422	17332	phage_15422+1911	+	minor tail protein	Tail structure
fig|2914847.13.peg.22	17332	18798	phage_17332+1467	+	Phage protein	Hypothetical protein
fig|2914847.13.peg.23	18798	19187	phage_18798+390	+	Tail fiber protein	Tail structure
fig|2914847.13.peg.24	19180	19344	phage_19180+165	+	Tail fiber protein	Tail structure
fig|2914847.13.peg.25	19390	19689	phage_19390+300	+	Phage protein	Hypothetical protein
fig|2914847.13.peg.26	19825	20127	phage_19825+303	+	Phage holin	Host cell wall lysis
fig|2914847.13.peg.27	20242	21591	phage_20242+1350	+	Phage lysin, N-acetylmuramoyl-L-alanine amidase (EC 3.5.1.28)	Host cell wall lysis
fig|2914847.13.peg.28	21926	21768	phage_21926-159	-	Phage protein	Hypothetical protein
fig|2914847.13.peg.29	21938	22054	phage_21938+117	+	hypothetical protein	Hypothetical protein
fig|2914847.13.peg.30	22101	22895	phage_22101+795	+	phosphatidylinositol kinase	Hypothetical protein
fig|2914847.13.peg.31	22902	23639	phage_22902+738	+	Phage protein	Hypothetical protein
fig|2914847.13.peg.32	23700	23819	phage_23700+120	+	hypothetical protein	Hypothetical protein
fig|2914847.13.peg.33	25170	23965	phage_25170-1206	-	Phage integrase	DNA binding
fig|2914847.13.peg.34	25296	25910	phage_25296+615	+	Na/K ATPase	Hypothetical protein
fig|2914847.13.peg.35	25938	26078	phage_25938+141	+	hypothetical protein	Hypothetical protein
fig|2914847.13.peg.36	26537	26142	phage_26537-396	-	Phage protein	Hypothetical protein
fig|2914847.13.peg.37	27000	26566	phage_27000-435	-	Phage protein	Hypothetical protein
fig|2914847.13.peg.38	27389	27018	phage_27389-372	-	Phage protein	Hypothetical protein
fig|2914847.13.peg.39	27821	27492	phage_27821-330	-	Phage repressor protein	DNA binding
fig|2914847.13.peg.40	27982	28173	phage_27982+192	+	Phage protein	DNA binding
fig|2914847.13.peg.41	28261	28476	phage_28261+216	+	Phage protein	Hypothetical protein
fig|2914847.13.peg.42	28501	28764	phage_28501+264	+	Phage protein	DNA binding
fig|2914847.13.peg.43	28776	28937	phage_28776+162	+	ORF101	Hypothetical protein
fig|2914847.13.peg.44	29030	29290	phage_29030+261	+	Hypothetical protein, SAV0860 homolog [SA bacteriophages 11, Mu50B]	Hypothetical protein
fig|2914847.13.peg.45	29330	29590	phage_29330+261	+	Hypothetical protein, PVL orf39 homolog [SA bacteriophages 11, Mu50B]	Hypothetical protein
fig|2914847.13.peg.46	29604	29966	phage_29604+363	+	Phage protein	Hypothetical protein
fig|2914847.13.peg.47	29963	31129	phage_29963+1167	+	Phage protein	Hypothetical protein
fig|2914847.13.peg.48	31155	31712	phage_31155+558	+	Phage protein	Hypothetical protein
fig|2914847.13.peg.49	31781	33733	phage_31781+1953	+	DNA polymerase I (EC 2.7.7.7), phage-associated	DNA replication / repair
fig|2914847.13.peg.50	33746	33931	phage_33746+186	+	Phage protein	Hypothetical protein
fig|2914847.13.peg.51	33931	34332	phage_33931+402	+	Phage protein	Hypothetical protein
fig|2914847.13.peg.52	34362	34586	phage_34362+225	+	Phage protein	Hypothetical protein
fig|2914847.13.peg.53	34586	34834	phage_34586+249	+	Hypothetical protein, PVL orf51 homolog [SA bacteriophages 11, Mu50B]	Hypothetical protein
fig|2914847.13.peg.54	34848	35054	phage_34848+207	+	Phage protein	Hypothetical protein
fig|2914847.13.peg.55	35057	35461	phage_35057+405	+	Phage protein	Hypothetical protein
fig|2914847.13.peg.56	35461	35703	phage_35461+243	+	Hypothetical protein, Lmo2313 homolog [Bacteriophage A118]	Hypothetical protein
fig|2914847.13.peg.57	35801	36190	phage_35801+390	+	Hypothetical protein, SAB1734c homolog [SA bacteriophages 11, Mu50B]	Hypothetical protein
fig|2914847.13.peg.58	36183	36431	phage_36183+249	+	Hypothetical protein, PVL orf52 homolog [SA bacteriophages 11, Mu50B]	Hypothetical protein
fig|2914847.13.peg.59	36424	36960	phage_36424+537	+	Dimeric dUTPase (EC 3.6.1.23)	DNA binding
fig|2914847.13.peg.60	36997	37185	phage_36997+189	+	Hypothetical protein, SAV0877 homolog [SA bacteriophages 11, Mu50B]	Hypothetical protein
fig|2914847.13.peg.61	37160	37360	phage_37160+201	+	Phage protein	Hypothetical protein
fig|2914847.13.peg.62	37348	37515	phage_37348+168	+	Transcriptional activator rinB, phage associated	DNA replication / repair
fig|2914847.13.peg.63	37583	37783	phage_37583+201	+	Phage protein	Hypothetical protein
fig|2914847.13.peg.64	37835	40282	phage_37835+2448	+	DNA primase, phage associated	DNA replication / repair
fig|2914847.13.peg.65	40489	40385	phage_40489-105	-	Phage protein	Hypothetical protein
fig|2914847.13.peg.66	40623	40913	phage_40623+291	+	Endonuclease	DNA replication / repair
fig|2914847.13.peg.67	40990	42261	phage_40990+1272	+	Phage DNA helicase	DNA replication / repair
fig|2914847.13.peg.68	42274	42711	phage_42274+438	+	Phage regulatory protein	DNA replication / repair
fig|2914847.13.peg.69	42714	42806	phage_42714+93	+	Phage regulatory protein	Hypothetical protein
fig|2914847.13.peg.70	42868	43182	phage_42868+315	+	Phage-associated homing endonuclease	DNA genome packaging
fig|2914847.13.peg.71	43307	43612	phage_43307+306	+	Phage terminase, small subunit	DNA genome packaging
fig|2914847.13.peg.72	43602	45293	phage_43602+1692	+	Phage terminase, large subunit	DNA genome packaging

## Sheet: T2.PhageDPO
ID	DPO Prediction (%)
fig|2914847.13.peg.1	24.0
fig|2914847.13.peg.2	2.0
fig|2914847.13.peg.3	1.0
fig|2914847.13.peg.4	1.0
fig|2914847.13.peg.5	6.0
fig|2914847.13.peg.6	1.0
fig|2914847.13.peg.7	1.0
fig|2914847.13.peg.8	0.0
fig|2914847.13.peg.9	2.0
fig|2914847.13.peg.10	4.0
fig|2914847.13.peg.11	3.0
fig|2914847.13.peg.12	0.0
fig|2914847.13.peg.13	0.0
fig|2914847.13.peg.14	0.0
fig|2914847.13.peg.15	16.0
fig|2914847.13.peg.16	0.0
fig|2914847.13.peg.17	77.0
fig|2914847.13.peg.18	76.0
fig|2914847.13.peg.19	35.0
fig|2914847.13.peg.20	6.0
fig|2914847.13.peg.21	22.0
fig|2914847.13.peg.22	44.0
fig|2914847.13.peg.23	0.0
fig|2914847.13.peg.24	0.0
fig|2914847.13.peg.25	1.0
fig|2914847.13.peg.26	5.0
fig|2914847.13.peg.27	91.0
fig|2914847.13.peg.28	1.0
fig|2914847.13.peg.29	0.0
fig|2914847.13.peg.30	5.0
fig|2914847.13.peg.31	5.0
fig|2914847.13.peg.32	0.0
fig|2914847.13.peg.33	7.0
fig|2914847.13.peg.34	4.0
fig|2914847.13.peg.35	0.0
fig|2914847.13.peg.36	5.0
fig|2914847.13.peg.37	2.0
fig|2914847.13.peg.38	0.0
fig|2914847.13.peg.39	2.0
fig|2914847.13.peg.40	0.0
fig|2914847.13.peg.41	0.0
fig|2914847.13.peg.42	6.0
fig|2914847.13.peg.43	0.0
fig|2914847.13.peg.44	5.0
fig|2914847.13.peg.45	1.0
fig|2914847.13.peg.46	2.0
fig|2914847.13.peg.47	5.0
fig|2914847.13.peg.48	6.0
fig|2914847.13.peg.49	1.0
fig|2914847.13.peg.50	0.0
fig|2914847.13.peg.51	0.0
fig|2914847.13.peg.52	0.0
fig|2914847.13.peg.53	0.0
fig|2914847.13.peg.54	3.0
fig|2914847.13.peg.55	9.0
fig|2914847.13.peg.56	1.0
fig|2914847.13.peg.57	0.0
fig|2914847.13.peg.58	0.0
fig|2914847.13.peg.59	1.0
fig|2914847.13.peg.60	0.0
fig|2914847.13.peg.61	0.0
fig|2914847.13.peg.62	0.0
fig|2914847.13.peg.63	0.0
fig|2914847.13.peg.64	21.0
fig|2914847.13.peg.65	0.0
fig|2914847.13.peg.66	1.0
fig|2914847.13.peg.67	6.0
fig|2914847.13.peg.68	0.0
fig|2914847.13.peg.69	0.0
fig|2914847.13.peg.70	0.0
fig|2914847.13.peg.71	4.0
fig|2914847.13.peg.72	4.0

## Sheet: T3.BLASTn results 
Description	Max Score	Total Score	Query Cover	E value	Per. ident	Acc. Len	Accession
Staphylococcus phage vB_SauS_690, complete genome	37774	70950	93%	0.0	98.00	45771	OM439667.1
Staphylococcus phage R4, complete genome	37320	70821	93%	0.0	97.62	45168	MT366568.1
Staphylococcus phage SAP8, complete genome	36801	70047	93%	0.0	97.19	45533	MK801680.1
Staphylococcus phage SMSAP5, complete genome	36801	70050	93%	0.0	97.19	45552	NC_019513.1
Staphylococcus phage SAP11, complete genome	31961	69753	93%	0.0	97.51	45346	NC_055044.1
Staphylococcus phage SH-St 15644, complete genome	37017	65936	90%	0.0	97.37	45111	NC_055038.1
Staphylococcus phage phiSa2wa_st72 clone Korean, complete genome	36261	67050	90%	0.0	96.99	47213	MG029513.1
Staphylococcus phage Rih21, complete genome	38285	67772	89%	0.0	98.21	44789	OL840290.1
Staphylococcus phage phiSauS-IPLA35, complete genome	38149	69515	89%	0.0	98.10	45344	NC_011612.1
Staphylococcus phage Sa2wa-st88, complete genome	37360	68575	89%	0.0	97.91	45346	OP136134.1
Staphylococcus phage Sa2wa_st8 clone WA CAMRSA WA5, complete genome	36572	67634	89%	0.0	97.25	45914	MK940809.1
Staphylococcus phage phiSa2wa_st93 clone Queensland, complete genome	36564	67649	89%	0.0	97.25	45913	MG029517.1
Staphylococcus phage phiSa2wa_st93mssa clone W17S, complete genome	36564	67638	89%	0.0	97.25	45913	MG029516.1
Staphylococcus phage phiSa2wa-st923, complete genome	36561	67623	89%	0.0	97.24	45914	OP328420.1
Staphylococcus phage P240, complete genome	36537	67521	89%	0.0	97.22	45985	NC_055042.1
Staphylococcus phage phiSa2wa-st1232, complete genome	36492	67556	89%	0.0	97.19	45907	OP584903.1
Staphylococcus phage ECel-2020m, complete genome	36972	65049	88%	0.0	97.34	45676	CP062461.1
Staphylococcus prophage phi 12, complete genome	37779	65971	87%	0.0	98.00	44970	NC_004616.1
Staphylococcus phage phiSa2wa-st5.7, complete genome	37281	66288	87%	0.0	97.85	47013	OP136131.1
Staphylococcus phage phiSa2wa_st1, complete genome	37227	67297	87%	0.0	97.80	45585	NC_055045.1
Staphylococcus phage vB_SauS_SPG4, complete genome	33569	64685	87%	0.0	97.37	46416	OP797801.1
Staphylococcus phage JD419, complete genome	15599	63638	87%	0.0	96.49	45509	MT899504.1
Staphylococcus phage phiSa2wa-st1633, complete genome	28880	65423	86%	0.0	97.45	49642	OP328422.1
Staphylococcus phage phi7401PVL DNA, complete genome	20473	64786	86%	0.0	97.60	47252	NC_020199.1
Staphylococcus phage vB_SauS_320, complete genome	37892	65901	85%	0.0	97.88	45809	OM439665.1
Staphylococcus phage phi2958PVL, complete genome	37224	64658	85%	0.0	97.80	47342	NC_011344.1
Staphylococcus phage YMC/09/04/R1988, complete genome	30528	63177	85%	0.0	98.29	44459	KF598856.1
Staphylococcus phage vB_SauS_JS02 DNA, complete genome	22199	64563	85%	0.0	98.18	46435	NC_055040.1
Staphylococcus phage phiSa2wa-st80.4, complete genome	20491	64805	85%	0.0	97.63	45164	OP661217.1
Staphylococcus phage phiSa2wa-st80.2, complete genome	20491	64816	85%	0.0	97.63	45164	OP661216.1
Staphylococcus phage phiSa2wa_st80, complete genome	20486	64810	85%	0.0	97.62	45164	MG029515.1
Staphylococcus phage tp310-2, complete sequence	37392	63874	84%	0.0	97.68	47785	EF462198.1
Staphylococcus phage phiSa2wa-st6, complete genome	37338	64885	84%	0.0	97.89	45270	OP136132.1
Staphylococcus phage phiSa2wa_st78, complete genome	37310	64824	84%	0.0	97.87	45878	NC_055048.1
Staphylococcus phage phiSa2wa-st2974, complete genome	37231	64321	84%	0.0	97.80	45452	OP584904.1
Staphylococcus phage 47, complete genome	30902	64189	84%	0.0	98.54	44777	NC_007054.1
Staphylococcus phage ECel-2020f, complete genome	20552	61882	84%	0.0	97.72	45361	CP062442.1
Staphylococcus phage phiSa2wa_st121mssa, complete genome	37275	63755	83%	0.0	97.84	45621	NC_055049.1
Staphylococcus phage SA137ruMSSAST121PVL, complete genome	36705	62258	82%	0.0	97.36	45999	NC_055043.1
Staphylococcus phage vB_SauS_PHM, complete genome	31135	61317	82%	0.0	97.97	42634	OR206057.1
Staphylococcus phage phiSa2wa_st30, complete genome	20807	60507	82%	0.0	98.11	45780	NC_055047.1
Staphylococcus phage LH1, complete genome	37441	61735	81%	0.0	97.98	46048	NC_055041.1
Staphylococcus phage S1 DNA, nearly complete genome	37231	61521	81%	0.0	97.55	40645	LC779550.1
Staphylococcus phage ECel-2020h, complete genome	34297	60543	81%	0.0	97.93	44566	CP062434.1
Staphylococcus phage StauST398-2, complete genome	34256	60965	81%	0.0	97.85	45572	JQ957932.1
Staphylococcus phage 3A, complete genome	36487	62394	80%	0.0	97.18	43095	NC_007053.1
Staphylococcus phage vB_SauS_phi2, complete genome	33846	60696	80%	0.0	97.47	44222	KT186243.1
Staphylococcus phage vB_SauS_fPfSau02, complete genome	36945	53729	72%	0.0	97.31	45108	NC_055039.1
Staphylococcus phage 2PHSA1, complete genome	20541	54233	72%	0.0	97.71	59779	OL690335.1
Staphylococcus phage 4PHCISA25, complete genome	33181	53024	70%	0.0	98.02	45086	OM304856.1
Staphylococcus phage A12-4PHSA25, complete genome	31154	53293	70%	0.0	98.01	45314	ON856258.1
Staphylococcus phage phiSa2wa-st5.2, complete genome	37152	52727	69%	0.0	97.75	44811	ON989481.1
Staphylococcus phage phiSa2wa-st5.8, complete genome	37140	52709	69%	0.0	97.74	44811	OP374155.1
Staphylococcus phage PHB40a, complete genome	34472	52627	68%	0.0	98.04	47749	OM687510.1
Staphylococcus phage phiST9-A, complete genome	33901	51633	68%	0.0	97.52	48241	OQ578993.1
Staphylococcus phage phiSa2wa_st5, complete genome	37366	49299	66%	0.0	97.92	44823	NC_055046.1
Staphylococcus phage phiSLT, complete genome	36514	48589	66%	0.0	97.20	42942	NC_002661.2
Staphylococcus phage HMGUsa1, partial genome	37094	48377	65%	0.0	97.43	43576	OQ338183.1
Staphylococcus phage phiST9-B, complete genome	37205	48487	64%	0.0	97.52	46871	OQ578994.1
Staphylococcus phage PHB38a, complete genome	33514	46706	64%	0.0	97.17	46448	OM687509.1
Staphylococcus phage 1PHSA12, complete genome	16017	55731	64%	0.0	96.82	50643	ON856257.1
Staphylococcus phage PHB21, complete genome	34162	45956	63%	0.0	97.76	45260	MW924497.1
Staphylococcus phage PHB25a, complete genome	37397	45916	60%	0.0	97.69	33683	OM687508.1
Staphylococcus phage 42e, complete genome	34069	45654	60%	0.0	97.72	45861	NC_007052.1
Staphylococcus phage PHB22a, complete genome	34389	45396	59%	0.0	97.97	44558	OM687507.1
Staphylococcus phage phiST9-C, complete genome	19571	40381	56%	0.0	96.24	48173	OQ578995.1
Staphylococcus phage phiSa2wa-st1930, complete genome	9546	29352	39%	0.0	98.12	44629	OP328423.1
Staphylococcus phage PHB40a clone 40-1 genomic sequence	23100	23100	29%	0.0	97.92	16005	OM621923.1
Staphylococcus phage PHB38a clone 38-4 genomic sequence	21941	21941	29%	0.0	96.33	17529	OM621929.1
Staphylococcus phage phiSa2wa-st1420, partial genome	7191	17547	24%	0.0	97.38	17124	OP328421.1
Staphylococcus phage PHB40a clone 40-2 genomic sequence	13437	16093	20%	0.0	97.25	10647	OM621924.1
Staphylococcus phage PHB22a clone 22-2 genomic sequence	14739	14739	19%	0.0	97.32	8680	OM621913.1
Staphylococcus phage PHB25a clone 25-3 genomic sequence	14489	14489	19%	0.0	96.90	8649	OM621918.1
Staphylococcus phage PHB25a clone 25-2 genomic sequence	10850	11308	14%	0.0	97.49	8070	OM621917.1
Staphylococcus phage 96, complete genome	3456	7861	13%	0.0	96.09	43576	NC_007057.1
Staphylococcus phage vB_SauS_832, complete genome	3439	7895	11%	0.0	95.99	43499	OM439671.1
Staphylococcus phage ASZ22RN, complete genome	4163	6424	10%	0.0	95.99	43579	ON513432.1
Staphylococcus phage ECel-2020l, complete genome	3426	6686	10%	0.0	95.98	43478	CP062422.1
Staphylococcus phage vB_SauS_775, complete genome	3426	7393	10%	0.0	95.98	43321	OM439670.1
Staphylococcus phage vB_SauS_277g, complete genome	3421	7272	10%	0.0	95.93	44016	OM439662.1
Staphylococcus phage PHB22a clone 22-3 genomic sequence	7867	7940	9%	0.0	98.69	9183	OM621914.1
Staphylococcus phage WBG8381, complete sequence	4047	5605	9%	0.0	96.93	42493	CP071049.1
Staphylococcus phage ECel-2020q, complete genome	3685	5926	9%	0.0	99.41	42844	CP062462.1
Staphylococcus phage 52A, complete genome	3480	5958	9%	0.0	98.39	41690	NC_007062.1
Staphylococcus phage SAP2_TA-2022, complete genome	3350	7236	9%	0.0	99.56	43863	ON911715.1
Staphylococcus phage TEM123, complete genome	3452	5738	8%	0.0	96.17	43786	NC_017968.1
Staphylococcus phage TEM123, complete genome	3452	5738	8%	0.0	96.17	43786	JQ779024.1
Staphylococcus phage TEM126, complete sequence	3452	5738	8%	0.0	96.17	41882	NC_054978.1
Staphylococcus phage ECel-2020g, partial genome	3419	6492	8%	0.0	98.17	43869	CP062436.1
Staphylococcus phage ECel-2020i, complete genome	3419	6255	8%	0.0	98.12	44872	CP062430.1

## Sheet: T4.JSpeciesWS
Genome	ANIb [%]	Aligned [%]	Aligned [bp]	Total [bp]
AP012341.1	96.89	73.99	34960	47252
CP062461.1	95.91	79.51	36318	45676
JQ779023.1	95.84	82.05	37374	45552
KF598856.1	96.48	78.84	35051	44459
MG029513.1	95.38	78.57	37097	47213
MG029515.1	95.97	82.78	37389	45164
MG029516.1	96.14	79.18	36354	45913
AP009363.1	96.82	72.47	34311	47342
MG029517.1	96.15	79.18	36354	45913
MK801680.1	95.94	84.13	38309	45533
MK940809.1	96.14	79.18	36354	45914
MT366568.1	96.69	85.25	38507	45168
MT899504.1	95.55	73.25	33336	45509
NC_004616.1	96.78	81.94	36848	44970
NC_011344.1	96.82	72.47	34311	47342
NC_055045.1	96.84	79.71	36334	45585
OL840290.1	96.11	80.89	36231	44789
OM439665.1	97.39	77.55	35523	45809
OM439667.1	96.88	84.01	38451	45771
OP136131.1	96.37	81.39	38263	47013
OP136134.1	96.77	80.84	36656	45346
OP328420.1	96.13	79.18	36354	45914
OP328422.1	95.81	74.21	36840	49642
OP584903.1	96.09	79.31	36407	45907
OP661216.1	95.97	82.78	37389	45164
OP661217.1	95.97	82.78	37389	45164
OP797801.1	95.24	77.09	35781	46416

## Sheet: T5PATRIC proteomic comparison r
MetB16			OM439665.1							NC_055045.1								OM439667.1
ref_genome_patric_id	start	end	hit	aa length	patric_id/Locus tag			identity	coverage	hit	aa length	patric_id/Locus tag				identity	coverage	hit	aa length	patric id/Locus tag				identity	coverage
fig|2914847.13.peg.1	1	495
fig|2914847.13.peg.2	556	903
fig|2914847.13.peg.3	964	1146
fig|2914847.13.peg.4	1207	1959	bi (<->)	257	lcl|OM439665.1_prot_UKM35980.1_45			0.992	0.946	bi (<->)	261	lcl|NC_055045.1_prot_YP_010083602.1_41				0.992	0.931	bi (<->)	257	lcl|OM439667.1_prot_UKM36110.1_43				0.992	0.946
fig|2914847.13.peg.5	2020	3183	bi (<->)	402	lcl|OM439665.1_prot_UKM35981.1_46			0.987	0.96	bi (<->)	402	lcl|NC_055045.1_prot_YP_010083603.1_42				0.987	0.96	bi (<->)	402	lcl|OM439667.1_prot_UKM36111.1_44				0.987	0.96
fig|2914847.13.peg.6	3244	3522
fig|2914847.13.peg.7	3583	3915
fig|2914847.13.peg.8	3976	4377	bi (<->)	133	lcl|OM439665.1_prot_UKM35984.1_49			0.977	0.992	bi (<->)	133	lcl|NC_055045.1_prot_YP_010083606.1_45				0.977	0.992	bi (<->)	133	lcl|OM439667.1_prot_UKM36114.1_47				0.977	0.992
fig|2914847.13.peg.9	4438	4833	bi (<->)	131	lcl|OM439665.1_prot_UKM35985.1_50			0.962	0.992	bi (<->)	131	lcl|NC_055045.1_prot_YP_010083607.1_46				0.962	0.992	bi (<->)	131	lcl|OM439667.1_prot_UKM36115.1_48				0.962	0.992
fig|2914847.13.peg.10	4894	5535	bi (<->)	213	lcl|OM439665.1_prot_UKM35986.1_51			0.995	0.995	bi (<->)	213	lcl|NC_055045.1_prot_YP_010083608.1_47				0.995	0.995	bi (<->)	213	lcl|OM439667.1_prot_UKM36116.1_49				0.995	0.995
fig|2914847.13.peg.11	5596	6051	bi (<->)	151	lcl|OM439665.1_prot_UKM35987.1_52			0.993	0.993	bi (<->)	151	lcl|NC_055045.1_prot_YP_010083610.1_49				1	0.993	bi (<->)	151	lcl|OM439667.1_prot_UKM36117.1_50				1	0.993
fig|2914847.13.peg.12	6112	6462
fig|2914847.13.peg.13	6523	6681
fig|2914847.13.peg.14	6742	6966
fig|2914847.13.peg.15	7027	9510
fig|2914847.13.peg.16	9571	10098
fig|2914847.13.peg.17	10159	13083
fig|2914847.13.peg.18	13144	13968	bi (<->)	274	lcl|OM439665.1_prot_UKM35991.1_56			1	0.996	bi (<->)	274	lcl|NC_055045.1_prot_YP_010083614.1_53				1	0.996	bi (<->)	274	lcl|OM439667.1_prot_UKM36121.1_54				0.996	0.996
fig|2914847.13.peg.19	14029	15612	bi (<->)	527	lcl|OM439665.1_prot_UKM35992.1_57			0.981	0.998	bi (<->)	527	lcl|NC_055045.1_prot_YP_010083615.1_54				0.981	0.998	bi (<->)	527	lcl|OM439667.1_prot_UKM36122.1_55				0.983	0.998
fig|2914847.13.peg.20	15673	15963
fig|2914847.13.peg.21	16024	17934	bi (<->)	636	lcl|OM439665.1_prot_UKM35994.1_59			1	0.998	bi (<->)	636	lcl|NC_055045.1_prot_YP_010083617.1_56				0.997	0.998	bi (<->)	636	lcl|OM439667.1_prot_UKM36124.1_57				1	0.998
fig|2914847.13.peg.22	17995	19461	bi (<->)	488	lcl|OM439665.1_prot_UKM35995.1_60			0.988	0.998	bi (<->)	499	lcl|NC_055045.1_prot_YP_010083618.1_57				0.965	0.976	bi (<->)	499	lcl|OM439667.1_prot_UKM36125.1_58				0.963	0.976
fig|2914847.13.peg.23	19522	19911
fig|2914847.13.peg.24	19972	20136
fig|2914847.13.peg.25	20197	20496
fig|2914847.13.peg.26	20557	20859
fig|2914847.13.peg.27	20920	22269	bi (<->)	484	lcl|OM439665.1_prot_UKM36000.1_65			0.993	0.926	bi (<->)	484	lcl|NC_055045.1_prot_YP_010083623.1_62				0.987	0.926	bi (<->)	484	lcl|OM439667.1_prot_UKM36130.1_63				0.984	0.926
fig|2914847.13.peg.28	22330	22488
fig|2914847.13.peg.29	22549	22665
fig|2914847.13.peg.30	22726	23520
fig|2914847.13.peg.31	23581	24318
fig|2914847.13.peg.32	24379	24498
fig|2914847.13.peg.33	24559	25764	bi (<->)	401	lcl|OM439665.1_prot_UKM35936.1_1			0.993	0.998	bi (<->)	401	lcl|NC_055045.1_prot_YP_010083562.1_1				0.787	0.993	bi (<->)	401	lcl|OM439667.1_prot_UKM36068.1_1				0.787	0.993
fig|2914847.13.peg.34	25825	26439	bi (<->)	204	lcl|OM439665.1_prot_UKM35937.1_2			0.985	0.995	bi (<->)	204	lcl|NC_055045.1_prot_YP_010083563.1_2				1	0.995	bi (<->)	204	lcl|OM439667.1_prot_UKM36069.1_2				0.995	0.995
fig|2914847.13.peg.35	26500	26640
fig|2914847.13.peg.36	26701	27096								bi (<->)	131	lcl|NC_055045.1_prot_YP_010083564.1_3				0.954	0.992	bi (<->)	131	lcl|OM439667.1_prot_UKM36071.1_4				0.947	0.992
fig|2914847.13.peg.37	27157	27591
fig|2914847.13.peg.38	27652	28023																bi (<->)	153	lcl|OM439667.1_prot_UKM36073.1_6				0.992	0.797
fig|2914847.13.peg.39	28084	28413
fig|2914847.13.peg.40	28474	28665
fig|2914847.13.peg.41	28726	28941
fig|2914847.13.peg.42	29002	29265
fig|2914847.13.peg.43	29326	29487
fig|2914847.13.peg.44	29548	29808
fig|2914847.13.peg.45	29869	30129
fig|2914847.13.peg.46	30190	30552
fig|2914847.13.peg.47	30613	31779	bi (<->)	388	lcl|OM439665.1_prot_UKM35951.1_16			0.99	0.997	bi (<->)	388	lcl|NC_055045.1_prot_YP_010083577.1_16				0.985	0.997	bi (<->)	388	lcl|OM439667.1_prot_UKM36082.1_15				0.987	0.997
fig|2914847.13.peg.48	31840	32397	bi (<->)	185	lcl|OM439665.1_prot_UKM35952.1_17			0.995	0.995	bi (<->)	185	lcl|NC_055045.1_prot_YP_010083578.1_17				1	0.995	bi (<->)	185	lcl|OM439667.1_prot_UKM36083.1_16				0.995	0.995
fig|2914847.13.peg.49	32458	34410	bi (<->)	653	lcl|OM439665.1_prot_UKM35953.1_18			0.989	0.994	bi (<->)	653	lcl|NC_055045.1_prot_YP_010083579.1_18				0.985	0.994	bi (<->)	653	lcl|OM439667.1_prot_UKM36084.1_17				0.985	0.994
fig|2914847.13.peg.50	34471	34656
fig|2914847.13.peg.51	34717	35118	bi (<->)	134	lcl|OM439665.1_prot_UKM35955.1_20			1	0.985	bi (<->)	134	lcl|NC_055045.1_prot_YP_010083581.1_20				0.977	0.985	bi (<->)	134	lcl|OM439667.1_prot_UKM36086.1_19				0.962	0.985
fig|2914847.13.peg.52	35179	35403
fig|2914847.13.peg.53	35464	35712
fig|2914847.13.peg.54	35773	35979
fig|2914847.13.peg.55	36040	36444
fig|2914847.13.peg.56	36505	36747
fig|2914847.13.peg.57	36808	37197
fig|2914847.13.peg.58	37258	37506
fig|2914847.13.peg.59	37567	38103								bi (<->)	188	lcl|NC_055045.1_prot_YP_010083587.1_26				1	0.941
fig|2914847.13.peg.60	38164	38352
fig|2914847.13.peg.61	38413	38613
fig|2914847.13.peg.62	38674	38841
fig|2914847.13.peg.63	38902	39102
fig|2914847.13.peg.64	39163	41610	bi (<->)	815	lcl|OM439665.1_prot_UKM35972.1_37			0.982	0.999	bi (<->)	815	lcl|NC_055045.1_prot_YP_010083592.1_31				0.989	0.999	bi (<->)	815	lcl|OM439667.1_prot_UKM36102.1_35				0.982	0.999
fig|2914847.13.peg.65	41671	41775
fig|2914847.13.peg.66	41836	42126
fig|2914847.13.peg.67	42187	43458	bi (<->)	455	lcl|OM439665.1_prot_UKM35974.1_39			0.946	0.927	bi (<->)	455	lcl|NC_055045.1_prot_YP_010083595.1_34				0.998	0.927	bi (<->)	455	lcl|OM439667.1_prot_UKM36104.1_37				0.981	0.927
fig|2914847.13.peg.68	43519	43956	bi (<->)	145	lcl|OM439665.1_prot_UKM35975.1_40			0.979	0.993	bi (<->)	145	lcl|NC_055045.1_prot_YP_010083596.1_35				0.993	0.993	bi (<->)	145	lcl|OM439667.1_prot_UKM36105.1_38				0.903	0.993
fig|2914847.13.peg.69	44017	44109
fig|2914847.13.peg.70	44170	44484
fig|2914847.13.peg.71	44545	44850
fig|2914847.13.peg.72	44911	46602	bi (<->)	563	lcl|OM439665.1_prot_UKM35978.1_43			0.996	0.998	bi (<->)	566	lcl|NC_055045.1_prot_YP_010083600.1_39				0.991	0.993	bi (<->)	563	lcl|OM439667.1_prot_UKM36108.1_41				0.973	0.998

## Sheet: T6.tBLASTx scores (S) to MetB16
NCBI Acession	Genome length	Phage name	Nuctype	Host name	Virus family	Host group	SG to MetB16
NC_048192	43029	Staphylococcus phage vB_SpsS_QT1	dsDNA	Staphylococcus pseudintermedius	-	Bacillota	0.9161
NC_007051	41318	Staphylococcus phage 2638A	dsDNA	Staphylococcus aureus	-	Bacillota	0.9115
NC_023614	43153	Croceibacter phage P2559Y	dsDNA	Croceibacter atlanticus HTCC2559	-	Bacteroidota	0.9101
NC_013644	37856	Enterococcus phage phiFL4A	dsDNA	Enterococcus faecalis	-	Bacillota	0.8822
KC595516	58573	Brevibacillus phage Emery	dsDNA	-	-	-	0.8805
NC_005356	41708	Staphylococcus phage 77	dsDNA	Staphylococcus aureus	-	Bacillota	0.8793
NC_048635	40448	Staphylococcus phage P630	dsDNA	Staphylococcus aureus	-	Bacillota	0.8627
NC_023499	42906	Staphylococcus phage StauST398-4	dsDNA	Staphylococcus aureus	-	Bacillota	0.8627
NC_048681	38576	Staphylococcus phage phiSa2wa_st22	dsDNA	Staphylococcus aureus	-	Bacillota	0.8550
NC_025460	42600	Staphylococcus phage phiSa119	dsDNA	Staphylococcus aureus	-	Bacillota	0.8492
NC_048636	42282	Staphylococcus phage P1105	dsDNA	Staphylococcus aureus	-	Bacillota	0.8434
NC_048624	42481	Staphylococcus phage phi7247PVL	dsDNA	Staphylococcus	-	Bacillota	0.8434
NC_019921	42461	Staphylococcus phage phi5967PVL	dsDNA	Staphylococcus aureus	-	Bacillota	0.8358
NC_002486	45636	Staphylococcus prophage phiPV83	dsDNA	Staphylococcus aureus	-	Bacillota	0.8327
NC_008689	44857	Staphylococcus virus 108PVL	dsDNA	Staphylococcus aureus	-	Bacillota	0.8313
NC_012784	44492	Staphylococcus phage phiPVL-CN125	dsDNA	Staphylococcus aureus	-	Bacillota	0.8288
NC_009763	42973	Staphylococcus phage tp310-3	dsDNA	Staphylococcus aureus	-	Bacillota	0.8240
NC_004617	42722	Staphylococcus phage phi 13	dsDNA	Staphylococcus aureus subsp. aureus NCTC 8325	-	Bacillota	0.8229
NC_009761	42232	Staphylococcus phage tp310-1	dsDNA	Staphylococcus aureus	-	Bacillota	0.8125
NC_002321	41401	Staphylococcus phage PVL	dsDNA	Staphylococcus aureus	-	Bacillota	0.8095
NC_048711	43184	Staphylococcus phage SA780ruMSSAST101	dsDNA	Staphylococcus aureus	-	Bacillota	0.8014
NC_021773	43458	Staphylococcus phage JS01	dsDNA	Staphylococcus aureus	-	Bacillota	0.7931
NC_007052	45861	Staphylococcus phage 42E	dsDNA	Staphylococcus aureus	-	Bacillota	0.7922
NC_055039	45108	Staphylococcus phage vB_SauS_fPfSau02	dsDNA	Staphylococcus aureus	-	Bacillota	0.7800
NC_002661	42942	Staphylococcus phage phiSLT	dsDNA	Staphylococcus aureus	-	Bacillota	0.7092
NC_055046	44823	Staphylococcus phage phiSa2wa_st5	dsDNA	Staphylococcus aureus	-	Bacillota	0.6531
NC_028862	44222	Staphylococcus phage vB_SauS_phi2	dsDNA	Staphylococcus aureus	-	Bacillota	0.6521
NC_021323	45572	Staphylococcus phage StauST398-2	dsDNA	Staphylococcus aureus	-	Bacillota	0.5939
NC_011612	45344	Staphylococcus phage phiSauS-IPLA35	dsDNA	Staphylococcus aureus	-	Bacillota	0.1965
OM439667.1	45771	user_virus4	-	-	-	-	0.1913
MetB16	45295	user_virus1	-	-	-	-	0.1866
NC_055042	45985	Staphylococcus phage P240	dsDNA	Staphylococcus aureus	-	Bacillota	0.1801
NC_019513	45552	Staphylococcus phage SMSAP5	dsDNA	Staphylococcus aureus	-	Bacillota	0.1759
NC_055044	45346	Staphylococcus phage SAP11	dsDNA	Staphylococcus aureus	-	Bacillota	0.1687
NC_022758	44459	Staphylococcus phage YMC/09/04/R1988	dsDNA	Staphylococcus aureus	-	Bacillota	0.1633
NC_055038	45111	Staphylococcus phage SH-St 15644	dsDNA	Staphylococcus aureus	-	Bacillota	0.1584
NC_009762	47785	Staphylococcus phage tp310-2	dsDNA	Staphylococcus aureus	-	Bacillota	0.1580
OM439665.1	45809	user_virus3	-	-	-	-	0.1574
NC_007054	44777	Staphylococcus phage 47	dsDNA	Staphylococcus aureus	-	Bacillota	0.1569
NC_011344	47342	Staphylococcus phage phi2958PVL	dsDNA	Staphylococcus aureus	-	Bacillota	0.1556
NC_055041	46048	Staphylococcus phage LH1	dsDNA	Staphylococcus aureus	-	Bacillota	0.1527
NC_055043	45999	Staphylococcus phage SA137ruMSSAST121PVL	dsDNA	Staphylococcus aureus	-	Bacillota	0.1527
NC_007053	43095	Staphylococcus phage 3A	dsDNA	Staphylococcus aureus	-	Bacillota	0.1470
NC_055049	45621	Staphylococcus phage phiSa2wa_st121mssa	dsDNA	Staphylococcus aureus	-	Bacillota	0.1467
NC_004616	44970	Staphylococcus phage phi 12	dsDNA	Staphylococcus aureus subsp. aureus NCTC 8325	-	Bacillota	0.1462
NC_055047	45780	Staphylococcus phage phiSa2wa_st30	dsDNA	Staphylococcus aureus	-	Bacillota	0.1455
NC_055048	45878	Staphylococcus phage phiSa2wa_st78	dsDNA	Staphylococcus aureus	-	Bacillota	0.1405
NC_055040	46435	Staphylococcus phage vB_SauS_JS02	dsDNA	Staphylococcus aureus	-	Bacillota	0.1400
NC_020199	47252	Staphylococcus phage phi7401PVL	dsDNA	Staphylococcus aureus	-	Bacillota	0.1377
NC_055045	45585	Staphylococcus phage phiSa2wa_st1	dsDNA	Staphylococcus aureus	-	Bacillota	0.1339
NC_055045.1	45585	user_virus2	-	-	-	-	0.1312
NC_011614	42526	Staphylococcus phage vB_SauS-phiIPLA88	dsDNA	Staphylococcus aureus	-	Bacillota	0.1296
NC_004615	43604	Staphylococcus phage phi 11	dsDNA	Staphylococcus aureus subsp. aureus NCTC 8325	-	Bacillota	0.1261
NC_007048	42732	Staphylococcus phage 69	dsDNA	Staphylococcus aureus	-	Bacillota	0.1235
NC_014460	41207	Staphylococcus phage SAP-26	dsDNA	Staphylococcus aureus	-	Bacillota	0.1235
NC_008798	43265	Staphylococcus phage phiETA2	dsDNA	Staphylococcus aureus	-	Bacillota	0.1227
NC_029010	40592	Staphylococcus phage SA97	dsDNA	Staphylococcus aureus subsp. aureus RN4220	-	Bacillota	0.1227
NC_054973	44384	Staphylococcus phage Baq_Sau1	dsDNA	Staphylococcus aureus subsp. aureus RN4220	-	Bacillota	0.1215
NC_054975	43134	Staphylococcus phage SA75	dsDNA	Staphylococcus aureus subsp. aureus RN4220	-	Bacillota	0.1178
NC_010808	44342	Staphylococcus phage phiMR25	dsDNA	Staphylococcus aureus	-	Bacillota	0.1176
NC_007050	44283	Staphylococcus phage 85	dsDNA	Staphylococcus aureus	-	Bacillota	0.1161
NC_028913	43145	Staphylococcus phage phinm2	dsDNA	Staphylococcus	-	Bacillota	0.1130
NC_008583	43128	Staphylococcus phage phinm1	dsDNA	Staphylococcus	-	Bacillota	0.1128
NC_009526	43864	Staphylococcus phage 80alpha	dsDNA	Staphylococcus aureus	-	Bacillota	0.1126
NC_007049	43883	Staphylococcus phage 53	dsDNA	Staphylococcus aureus	-	Bacillota	0.1125
NC_054978	41882	Staphylococcus phage TEM126	dsDNA	Staphylococcus aureus	-	Bacillota	0.1118
NC_017968	43786	Staphylococcus phage TEM123	dsDNA	Staphylococcus aureus	-	Bacillota	0.1116
NC_054976	42414	Staphylococcus phage SAP33	dsDNA	Staphylococcus aureus	-	Bacillota	0.1103
NC_054977	43305	Staphylococcus phage SP5	dsDNA	Staphylococcus aureus	-	Bacillota	0.1095
NC_054974	42650	Staphylococcus phage HSA84	dsDNA	Staphylococcus aureus	-	Bacillota	0.1093
JX274647	42902	Staphylococcus phage SP6	dsDNA	Staphylococcus aureus	-	Bacillota	0.1078
NC_021801	42902	Staphylococcus phage SA12	dsDNA	Staphylococcus aureus	-	Bacillota	0.1060
NC_007058	43155	Staphylococcus phage ROSA	dsDNA	Staphylococcus aureus	-	Bacillota	0.1057
NC_028669	43012	Staphylococcus phage phiJB	dsDNA	Staphylococcus aureus	-	Bacillota	0.1057
KP209285	40365	Staphylococcus phage phiNM4-gamma4	dsDNA	Staphylococcus aureus subsp. aureus str. Newman	-	Bacillota	0.1052
NC_028864	43189	Staphylococcus phage phinm4	dsDNA	Staphylococcus	-	Bacillota	0.1052
NC_007057	43576	Staphylococcus phage 96	dsDNA	Staphylococcus aureus	-	Bacillota	0.1046
NC_024391	41941	Staphylococcus phage DW2	dsDNA	Staphylococcus aureus	-	Bacillota	0.1041
NC_021332	41392	Staphylococcus phage StauST398-3	dsDNA	Staphylococcus aureus	-	Bacillota	0.1040
NC_054982	43878	Staphylococcus phage Sebago	dsDNA	Staphylococcus aureus	-	Bacillota	0.1027
NC_028917	41931	Staphylococcus phage 3MRA	dsDNA	Staphylococcus aureus	-	Bacillota	0.1015
NC_028859	42881	Staphylococcus phage B166	dsDNA	Staphylococcus aureus	-	Bacillota	0.1014
NC_008799	43282	Staphylococcus phage phiETA3	dsDNA	Staphylococcus aureus	-	Bacillota	0.1010
NC_054979	43108	Staphylococcus phage B122	dsDNA	Staphylococcus aureus	-	Bacillota	0.0990
NC_007065	43440	Staphylococcus phage X2	dsDNA	Staphylococcus aureus	-	Bacillota	0.0986
NC_054980	43513	Staphylococcus phage Henu2	dsDNA	Staphylococcus aureus	-	Bacillota	0.0985
NC_054983	40955	Staphylococcus phage UPMK_2	dsDNA	Staphylococcus aureus	-	Bacillota	0.0972
NC_021863	42652	Staphylococcus phage SA13	dsDNA	Staphylococcus aureus	-	Bacillota	0.0956
NC_007064	42431	Staphylococcus phage 92	dsDNA	Staphylococcus aureus	-	Bacillota	0.0955
NC_007063	43231	Staphylococcus phage 88	dsDNA	Staphylococcus aureus	-	Bacillota	0.0953
NC_054981	43444	Staphylococcus phage vB_SauS-SAP27	dsDNA	Staphylococcus aureus subsp. aureus RN4220	-	Bacillota	0.0952
NC_007061	42802	Staphylococcus phage 29	dsDNA	Staphylococcus aureus	-	Bacillota	0.0950
NC_030652	42140	Staphylococcus phage 80	dsDNA	Staphylococcus	-	Bacillota	0.0950
NC_007062	41690	Staphylococcus phage 52A	dsDNA	Staphylococcus aureus	-	Bacillota	0.0942
NC_007059	43114	Staphylococcus phage 71	dsDNA	Staphylococcus aureus	-	Bacillota	0.0929
NC_003288	43081	Staphylococcus phage phiETA	dsDNA	Staphylococcus aureus	-	Bacillota	0.0910
NC_028915	43228	Staphylococcus phage B236	dsDNA	Staphylococcus aureus	-	Bacillota	0.0878
NC_023500	43301	Staphylococcus phage StauST398-5	dsDNA	Staphylococcus aureus	-	Bacillota	0.0858
NC_021326	45242	Staphylococcus phage StauST398-1	dsDNA	Staphylococcus aureus	-	Bacillota	0.0849
NC_010147	43011	Staphylococcus phage phiMR11	dsDNA	Staphylococcus aureus	-	Bacillota	0.0842
NC_007060	41902	Staphylococcus phage 55	dsDNA	Staphylococcus aureus	-	Bacillota	0.0747

## Sheet: T7-Interpro-holin
Database	Domain	Description	Sequence Start	Sequence finish	p-value	InterPro entry	Family
Phobius	SIGNAL_PEPTIDE_C_REGION	C-terminal region of a signal peptide.	18	22	-	-	-
MobiDBLite	mobidb-lite	consensus disorder prediction	85	100	-	-	-
Phobius	SIGNAL_PEPTIDE	Signal peptide region	1	22	-	-	-
Phobius	SIGNAL_PEPTIDE_H_REGION	Hydrophobic region of a signal peptide.	10	17	-	-	-
MobiDBLite	mobidb-lite	consensus disorder prediction	80	100	-	-	-
Phobius	SIGNAL_PEPTIDE_N_REGION	N-terminal region of a signal peptide.	1	9	-	-	-
Phobius	NON_CYTOPLASMIC_DOMAIN	Region of a membrane-bound protein predicted to be outside the membrane, in the extracellular region.	23	100	-	-	-
Pfam	PF04688	SPP1 phage holin	1	68	1.3e-09	IPR006479	Holin
NCBIfam	TIGR01592	phage holin	1	71	9.1e-26	IPR006479	Holin
SignalP_EUK	SignalP-noTM	SignalP-noTM	1	22	-	-	-

## Sheet: T8-Interpro-lys
Database	Acession	Domain	Sequence start	Sequence finish	p-value/score	InterPro entry	Short name	Gene Ontology
SMART	SM00287	sh3_bac_9	369	436	4.1e-15	IPR003646	SH3-like domain, bacterial-type	-
Gene3D	G3DSA:2.30.30.40	SH3 Domains	348	447	8.4e-18	-	-	-
Gene3D	G3DSA:3.40.630.40	-	142	329	3.1e-23	-	-	-
SUPERFAMILY	SSF54001	Cysteine proteinases	31	123	2.06e-08	IPR038765	Papain-like cysteine peptidase superfamily	-
Pfam	PF08460	Bacterial SH3 domain	365	429	0.00017	IPR003646	SH3-like domain, bacterial-type	-
ProSiteProfiles	PS50911	CHAP domain profile.	1	113	11.6508	IPR007921	CHAP domain	-
FunFam	G3DSA:3.40.630.40:FF:000006	Amidase	144	332	2.5e-131	-	-	-
CDD	cd02696	MurNAc-LAA	145	327	6.59367e-26	IPR002508	N-acetylmuramoyl-L-alanine amidase, catalytic domain	GO:0008745(InterPro)|GO:0009253(InterPro)
Gene3D	G3DSA:3.90.1720.10	endopeptidase domain like (from Nostoc punctiforme)	10	117	4.4e-14	-	-	-
SUPERFAMILY	SSF53187	Zn-dependent exopeptidases	144	328	3.11e-20	-	-	-
PANTHER	PTHR30404	N-ACETYLMURAMOYL-L-ALANINE AMIDASE	41	327	6.5e-32	-	-	GO:0000910(PANTHER)|GO:0008745(PANTHER)|GO:0030288(PANTHER)
Pfam	PF01520	N-acetylmuramoyl-L-alanine amidase	146	327	7.9e-28	IPR002508	N-acetylmuramoyl-L-alanine amidase, catalytic domain	GO:0008745(InterPro)|GO:0009253(InterPro)
FunFam	G3DSA:3.90.1720.10:FF:000005	Amidase	1	118	6.1e-64	-	-	-
FunFam	G3DSA:2.30.30.40:FF:000204	Amidase	348	447	1.5e-65	-	-	-
SMART	SM00646	ami_3	222	328	2.6e-09	IPR002508	N-acetylmuramoyl-L-alanine amidase, catalytic domain	GO:0008745(InterPro)|GO:0009253(InterPro)

## Sheet: T9-Interpro-MTP
Database	Acession	Domain	sequence start	sequence finish	p-value	InterPro entry	Short-Name
Pfam	PF21311	Phage 5-bladed beta propeller receptor binding platform domain	160	418	1.3e-108	IPR048799	P68 RBP/TagC-like, beta propeller
Coils	Coil	Coil	119	139	-	-	-

[truncated: 5 more sheets: T10-AF2 holin-MolProbity, T11-Swiss-Model holin- MolPr   , T12-AF2 lys-MolProbity, T13-Swiss-Model-lys-MolPro, T14-AF2 MTP-MolPRo]
